# Supplementary material for: Quantitative Comparison of the Clinical Efficacy of 6 Classes Drugs for IgA Nephropathy: A Model-Based Meta-Analysis of Drugs for Clinical Treatments
Source: Front Immunol. 2022 Mar 28;13:825677. doi: 10.3389/fimmu.2022.825677 (PMC9000973; doi:10.3389/fimmu.2022.825677)
Supplement: Supplementary file 1 [file DataSheet_1.csv]

CID	TIME	DV	MDV	SAMPLE	DRUG	BASELINE	AGE	SEX	YEAR
111	0	0	1	19	2	3.9	37	58.33	2002
111	12	-2.08	0	19	2	3.9	37	58.33	2002
111	24	-3.2	0	19	2	3.9	37	58.33	2002
111	36	-2.05	0	19	2	3.9	37	58.33	2002
111	48	-3.1	0	19	2	3.9	37	58.33	2002
112	0	0	1	19	0	4.57	37	58.33	2002
112	12	-0.14	0	19	0	4.57	37	58.33	2002
112	24	-0.48	0	19	0	4.57	37	58.33	2002
112	36	-0.4	0	19	0	4.57	37	58.33	2002
121	0	0	1	6	3	2	52	50	2002
121	2	-0.7	0	6	3	2	52	50	2002
122	0	0	1	6	0	1.8	52	50	2002
122	2	0.1	0	6	0	1.8	52	50	2002
132	0	0	1	19	0	1.72	27.5	73.68	1987
132	33.2	0.49	0	19	0	1.72	27.5	73.68	1987
141	0	0	1	35	3	1.82	30.31	71	2004
141	6	-0.97	0	35	3	1.82	30.31	71	2004
141	12	-1.2	0	35	3	1.82	30.31	71	2004
142	0	0	1	36	3	1.79	31.28	64	2004
142	6	-0.5	0	36	3	1.79	31.28	64	2004
142	12	-0.5	0	36	3	1.79	31.28	64	2004
151	0	0	1	42	3	2.4	33.91	63.69	2015
151	4	-0.06	0	42	3	2.4	33.91	63.69	2015
151	8	-0.27	0	42	3	2.4	33.91	63.69	2015
151	12	-0.82	0	42	3	2.4	33.91	63.69	2015
151	24	-0.9	0	42	3	2.4	33.91	63.69	2015
152	0	0	1	42	6	2.31	34.05	63.69	2015
152	4	-0.15	0	42	6	2.31	34.05	63.69	2015
152	8	-0.23	0	42	6	2.31	34.05	63.69	2015
152	12	-0.9	0	42	6	2.31	34.05	63.69	2015
152	24	-0.95	0	42	6	2.31	34.05	63.69	2015
153	0	0	1	42	6	2.52	33.74	63.69	2015
153	4	0.42	0	42	6	2.52	33.74	63.69	2015
153	8	-0.91	0	42	6	2.52	33.74	63.69	2015
153	12	-1.37	0	42	6	2.52	33.74	63.69	2015
153	24	-1.65	0	42	6	2.52	33.74	63.69	2015
154	0	0	1	42	6	2.48	32.92	63.69	2015
154	4	-0.61	0	42	6	2.48	32.92	63.69	2015
154	8	-1.14	0	42	6	2.48	32.92	63.69	2015
154	12	-1.45	0	42	6	2.48	32.92	63.69	2015
154	24	-1.75	0	42	6	2.48	32.92	63.69	2015
171	0	0	1	14	6	2.9	42	85.71	2011
171	6	-1.1	0	14	6	2.9	42	85.71	2011
171	12	-0.9	0	14	6	2.9	42	85.71	2011
172	0	0	1	9	6	3.7	50	77.78	2011
172	6	-0.9	0	9	6	3.7	50	77.78	2011
172	12	-0.9	0	9	6	3.7	50	77.78	2011
181	0	0	1	15	5	1.31	39.5	46.6	2009
181	6	-0.94	0	15	5	1.31	39.5	46.6	2009
182	0	0	1	15	3	1.45	41.5	73.7	2009
182	6	-0.09	0	15	3	1.45	41.5	73.7	2009
211	0	0	1	14	5	2	41	71	2004
211	48	-1.2	0	14	5	2	41	71	2004
212	0	0	1	14	0	1.6	39	86	2004
212	48	-0.7	0	14	0	1.6	39	86	2004
241	0	0	1	37	5	1.79	46	84	2001
241	12	-0.47	0	32	5	1.79	46	84	2001
241	24	-0.63	0	28	5	1.79	46	84	2001
242	0	0	1	36	5	1.53	45	81	2001
242	12	-0.14	0	32	5	1.53	45	81	2001
242	24	0.17	0	26	5	1.53	45	81	2001
251	0	0	1	17	2	2.7	39	94.12	2005
251	7.5	0	0	17	2	2.7	39	94.12	2005
252	0	0	1	15	0	2.7	37	73.33	2005
252	8	-0.2	0	15	0	2.7	37	73.33	2005
411	0	0	1	23	3	2	27.8	65	2003
411	12	-0.8	0	23	3	2	27.8	65	2003
412	0	0	1	21	0	1.7	29.9	57	2003
412	12	0.1	0	21	0	1.7	29.9	57	2003
421	0	0	1	55	5	2.55	37	74	1999
421	12	-0.37	0	55	5	2.55	37	74	1999
421	24	-0.69	0	55	5	2.55	37	74	1999
422	0	0	1	51	0	3.22	37	73	1999
422	12	-0.21	0	51	0	3.22	37	73	1999
422	24	-0.41	0	51	0	3.22	37	73	1999
1131	0	0	1	14	3	0.6	43	57.14	2006
1131	12	-0.3	0	14	3	0.6	43	57.14	2006
1132	0	0	1	16	3	0.83	42	56.25	2006
1132	12	-0.39	0	16	3	0.83	42	56.25	2006
1133	0	0	1	13	3	0.8	38	53.85	2006
1133	12	-0.57	0	13	3	0.8	38	53.85	2006
1141	0	0	1	10	3	0.73	39.6	40	2004
1141	3	-0.21	0	10	3	0.73	39.6	40	2004
1141	6	-0.29	0	10	3	0.73	39.6	40	2004
1142	0	0	1	10	3	0.81	42.7	50	2004
1142	3	-0.14	0	10	3	0.81	42.7	50	2004
1142	6	-0.26	0	10	3	0.81	42.7	50	2004
1143	0	0	1	11	3	0.75	39.6	45.45	2004
1143	3	-0.21	0	11	3	0.75	39.6	45.45	2004
1143	6	-0.47	0	11	3	0.75	39.6	45.45	2004
1151	0	0	1	20	6	1.6	34	60	2007
1151	12	-1.3	0	20	6	1.6	34	60	2007
1151	24	-1.3	0	20	6	1.6	34	60	2007
1152	0	0	1	18	1	1.6	32	44.44	2007
1152	12	-1.1	0	18	1	1.6	32	44.44	2007
1152	24	-1.1	0	18	1	1.6	32	44.44	2007
1261	0	0	1	11	2	3.8	33.3	36.36	1991
1261	3	-2.9	0	11	2	3.8	33.3	36.36	1991
1262	0	0	1	11	0	2.6	37.7	54.55	1991
1262	3	-0.1	0	11	0	2.6	37.7	54.55	1991
1301	0	0	1	42	2	2.83	39.8	57.14	2014
1301	18	-2.23	0	42	2	2.83	39.8	57.14	2014
1302	0	0	1	42	2	2.77	37.4	64.29	2014
1302	18	-1.37	0	42	2	2.77	37.4	64.29	2014
1331	0	0	1	8	3	2.1	34	62.5	2007
1331	3	-0.6	0	8	3	2.1	34	62.5	2007
1332	0	0	1	8	3	2	31	50	2007
1332	3	-0.7	0	8	3	2	31	50	2007
1333	0	0	1	8	3	1.9	31	50	2007
1333	3	-1.1	0	8	3	1.9	31	50	2007
1341	0	0	1	20	3	2.3	39.3	45	2003
1341	1	-0.9	0	20	3	2.3	39.3	45	2003
1341	3	-1.1	0	20	3	2.3	39.3	45	2003
1342	0	0	1	16	6	2.1	44.3	56.25	2003
1342	1	0	0	16	6	2.1	44.3	56.25	2003
1342	3	0.1	0	16	6	2.1	44.3	56.25	2003
1351	0	0	1	11	3	1.51	31	81.82	1998
1351	1	-0.79	0	11	3	1.51	31	81.82	1998
1352	0	0	1	9	3	2.38	46	77.78	1998
1352	1	-0.84	0	9	3	2.38	46	77.78	1998
1371	0	0	1	20	2	3.21	43	85	2013
1371	6	-0.56	0	20	2	3.21	43	85	2013
1371	12	-1.24	0	20	2	3.21	43	85	2013
1371	24	-0.75	0	20	2	3.21	43	85	2013
1371	36	-1.61	0	20	2	3.21	43	85	2013
1371	48	-1.84	0	20	2	3.21	43	85	2013
1372	0	0	1	26	1	1.99	37.7	77	2013
1372	6	-0.7	0	26	1	1.99	37.7	77	2013
1372	12	-1.16	0	26	1	1.99	37.7	77	2013
1372	24	-1.24	0	26	1	1.99	37.7	77	2013
1372	36	-1.39	0	26	1	1.99	37.7	77	2013
1372	48	-1.08	0	26	1	1.99	37.7	77	2013
1381	0	0	1	101	2	2.09	34.8	75	2010
1381	6	-0.97	0	101	2	2.09	34.8	75	2010
1381	12	-1.01	0	101	2	2.09	34.8	75	2010
1381	24	-1.43	0	101	2	2.09	34.8	75	2010
1381	36	-1.3	0	101	2	2.09	34.8	75	2010
1381	48	-1.38	0	101	2	2.09	34.8	75	2010
1382	0	0	1	106	1	1.96	40.5	71	2010
1382	6	-1.02	0	106	1	1.96	40.5	71	2010
1382	12	-1.03	0	106	1	1.96	40.5	71	2010
1382	24	-1.41	0	106	1	1.96	40.5	71	2010
1382	36	-1.32	0	106	1	1.96	40.5	71	2010
1382	48	-1.45	0	106	1	1.96	40.5	71	2010
1391	0	0	1	43	0	1.92	40	72.09	2004
1391	6	-0.18	0	43	0	1.92	40	72.09	2004
1391	12	-0.43	0	43	0	1.92	40	72.09	2004
1392	0	0	1	43	1	2.14	38	69.77	2004
1392	6	-1	0	43	1	2.14	38	69.77	2004
1392	12	-1.36	0	43	1	2.14	38	69.77	2004
1431	0	0	1	11	3	1.44	37	58.33	1999
1431	1	-0.72	0	11	3	1.44	37	58.33	1999
1432	0	0	1	9	3	2.48	37	58.33	1999
1432	1	-0.94	0	9	3	2.48	37	58.33	1999
1461	0	0	1	25	2	2.74	37	76	2007
1461	3	-0.77	0	25	2	2.74	37	76	2007
1461	6	-1.34	0	25	2	2.74	37	76	2007
1461	12	-1.49	0	25	2	2.74	37	76	2007
1471	0	0	1	112	3	1.72	50.2	51.79	2012
1471	2	-0.25	0	112	3	1.72	50.2	51.79	2012
1471	4	-0.41	0	112	3	1.72	50.2	51.79	2012
1471	6	-0.52	0	112	3	1.72	50.2	51.79	2012
1471	8	-0.58	0	112	3	1.72	50.2	51.79	2012
1471	10	-0.65	0	112	3	1.72	50.2	51.79	2012
1471	12	-0.73	0	112	3	1.72	50.2	51.79	2012
1472	0	0	1	114	0	1.73	49.1	49.12	2012
1472	2	-0.01	0	114	0	1.73	49.1	49.12	2012
1472	4	-0.02	0	114	0	1.73	49.1	49.12	2012
1472	6	-0.01	0	114	0	1.73	49.1	49.12	2012
1472	8	-0.04	0	114	0	1.73	49.1	49.12	2012
1472	10	-0.08	0	114	0	1.73	49.1	49.12	2012
1472	12	-0.09	0	114	0	1.73	49.1	49.12	2012
1501	0	0	1	18	3	0.81	36	61.11	2008
1501	3	-0.33	0	18	3	0.81	36	61.11	2008
1501	6	-0.36	0	18	3	0.81	36	61.11	2008
1501	12	-0.42	0	18	3	0.81	36	61.11	2008
1502	0	0	1	18	0	0.73	35.7	33.33	2008
1502	3	-0.03	0	18	0	0.73	35.7	33.33	2008
1502	6	-0.1	0	18	0	0.73	35.7	33.33	2008
1502	12	-0.07	0	18	0	0.73	35.7	33.33	2008
1511	0	0	1	11	1	0.75	28.7	45.45	2000
1511	12	-0.47	0	11	1	0.75	28.7	45.45	2000
1512	0	0	1	8	4	0.73	33.3	12.5	2000
1512	12	-0.02	0	8	4	0.73	33.3	12.5	2000
1521	0	0	1	6	1	1.2	33.8	66.6	2004
1521	24	-0.41	0	6	1	1.2	33.8	66.6	2004
1522	0	0	1	21	1	1.09	24.7	61.9	2004
1522	24	-0.88	0	21	1	1.09	24.7	61.9	2004
1561	0	0	1	18	6	1.03	30.7	58.33	1987
1561	2	-0.32	0	18	6	1.03	30.7	58.33	1987
1561	5	-0.38	0	18	6	1.03	30.7	58.33	1987
1562	0	0	1	20	4	0.92	37	58.33	1987
1562	2	-0.04	0	20	4	0.92	37	58.33	1987
1562	5	-0.01	0	20	4	0.92	37	58.33	1987
1581	0	0	1	20	6	2.2	37.45	50	2007
1581	2.5	-2.05	0	20	6	2.2	37.45	50	2007
1581	6	-2.08	0	20	6	2.2	37.45	50	2007
1581	42.36	-2.06	0	20	6	2.2	37.45	50	2007
1612	0	0	1	16	2	5.02	32.5	50	2017
1612	2.045	-2.55	0	16	2	5.02	32.5	50	2017
1613	0	0	1	18	2	5.29	33.6	55.6	2017
1613	1.69	-4.3	0	18	2	5.29	33.6	55.6	2017
1631	0	0	1	21	3	2.2	39	57.14	2000
1631	13	-0.4	0	21	3	2.2	39	57.14	2000
1632	0	0	1	20	0	2.1	37	75	2000
1632	13	0.8	0	20	0	2.1	37	75	2000
1651	0	0	1	30	3	1.12	33.67	46.67	2011
1651	3	-0.53	0	30	3	1.12	33.67	46.67	2011
1651	6	-0.63	0	30	3	1.12	33.67	46.67	2011
1651	9	-0.57	0	30	3	1.12	33.67	46.67	2011
1651	12	-0.44	0	30	3	1.12	33.67	46.67	2011
1652	0	0	1	35	2	1.35	33.63	40	2011
1652	3	-0.49	0	35	2	1.35	33.63	40	2011
1652	6	-0.65	0	35	2	1.35	33.63	40	2011
1652	9	-0.74	0	35	2	1.35	33.63	40	2011
1652	12	-0.84	0	35	2	1.35	33.63	40	2011
1653	0	0	1	34	6	1.21	33.68	41.18	2011
1653	3	-0.51	0	34	6	1.21	33.68	41.18	2011
1653	6	-0.58	0	34	6	1.21	33.68	41.18	2011
1653	9	-0.71	0	34	6	1.21	33.68	41.18	2011
1653	12	-0.78	0	34	6	1.21	33.68	41.18	2011
1661	0	0	1	48	1	2.01	34.5	58.33	2013
1661	0.5	-0.05	0	48	1	2.01	34.5	58.33	2013
1661	1	-0.16	0	48	1	2.01	34.5	58.33	2013
1661	2	-0.49	0	48	1	2.01	34.5	58.33	2013
1661	6	-0.78	0	48	1	2.01	34.5	58.33	2013
1661	12	-1	0	48	1	2.01	34.5	58.33	2013
1662	0	0	1	48	2	2.07	35.4	50	2013
1662	0.5	-0.1	0	48	2	2.07	35.4	50	2013
1662	1	-0.85	0	48	2	2.07	35.4	50	2013
1662	2	-1.2	0	48	2	2.07	35.4	50	2013
1662	6	-1.35	0	48	2	2.07	35.4	50	2013
1662	12	-1.54	0	48	2	2.07	35.4	50	2013
1691	0	0	1	33	6	1.39	34	36.36	2014
1691	12	-0.39	0	33	6	1.39	34	36.36	2014
1691	24	-0.63	0	33	6	1.39	34	36.36	2014
1691	36	0	0	33	6	1.39	34	36.36	2014
1692	0	0	1	35	3	1.47	34	42.86	2014
1692	12	-0.41	0	35	3	1.47	34	42.86	2014
1692	24	-0.03	0	35	3	1.47	34	42.86	2014
1692	36	-0.12	0	35	3	1.47	34	42.86	2014
1771	0	0	1	9	6	0.94	25	33.33	2008
1771	2	-0.73	0	9	6	0.94	25	33.33	2008
1772	0	0	1	9	1	0.57	27	11.11	2008
1772	2	-0.43	0	9	1	0.57	27	11.11	2008
2101	0	0	1	54	3	1.8	40	24.07	2006
2101	3	-0.35	0	54	3	1.8	40	24.07	2006
2101	6	-0.51	0	54	3	1.8	40	24.07	2006
2101	12	-0.54	0	54	3	1.8	40	24.07	2006
2101	19	-0.46	0	54	3	1.8	40	24.07	2006
2101	26	-0.57	0	54	3	1.8	40	24.07	2006
2102	0	0	1	55	0	2.35	41	30.91	2006
2102	3	0.19	0	55	0	2.35	41	30.91	2006
2102	6	0.3	0	55	0	2.35	41	30.91	2006
2102	12	-0.38	0	55	0	2.35	41	30.91	2006
2102	19	-0.24	0	55	0	2.35	41	30.91	2006
2102	26	-0.38	0	55	0	2.35	41	30.91	2006
2121	0	0	1	21	2	1.9	37	58.33	2004
2121	36	-0.3	0	21	2	1.9	37	58.33	2004
2122	0	0	1	13	0	1.3	37	58.33	2004
2122	36	-0.3	0	13	0	1.3	37	58.33	2004
2131	0	0	1	49	3	1.5	34.9	71.43	2009
2131	6	-0.48	0	49	3	1.5	34.9	71.43	2009
2131	12	-0.55	0	49	3	1.5	34.9	71.43	2009
2131	24	-0.54	0	49	3	1.5	34.9	71.43	2009
2131	36	-0.59	0	49	3	1.5	34.9	71.43	2009
2131	48	-0.61	0	49	3	1.5	34.9	71.43	2009
2132	0	0	1	48	6	1.7	31.8	68.75	2009
2132	6	-0.96	0	48	6	1.7	31.8	68.75	2009
2132	12	-1.13	0	48	6	1.7	31.8	68.75	2009
2132	24	-1.1	0	48	6	1.7	31.8	68.75	2009
2132	36	-1.04	0	48	6	1.7	31.8	68.75	2009
2132	48	-1.02	0	48	6	1.7	31.8	68.75	2009
